# Supplementary material for: MLST-based genetic relatedness of Campylobacter jejuni isolated from chickens and humans in Poland
Source: PLoS One. 2020 Jan 24;15(1):e0226238. doi: 10.1371/journal.pone.0226238 (PMC6980552; doi:10.1371/journal.pone.0226238)
Supplement: S1 Table — All information related to isolation dates, administrative regions, slaughterhouses, MLST STs, MLST CCs are given. (XLSX) [file pone.0226238.s001.xlsx]

## Sheet: export
Table S1. Characteristics of C. jejuni isolates used in the study.
Isolate number	Source	Place of isolation (voivodeship)	Date of isolation (D.M.Y)	Year of isolation	MLST ST	MLST CC	aspA	glnA	gltA	glyA	pgm	tkt	uncA
1G	feces	podkarpackie	08.04.2014	2014	257	ST-257 complex	9	2	4	62	4	5	6
2G	feces	łódzkie	08.04.2014	2014	257	ST-257 complex	9	2	4	62	4	5	6
3G	feces	mazowieckie	08.04.2014	2014	122	ST-206 complex	6	4	5	2	2	1	5
4G	feces	kujawsko-pomorskie	10.04.2014	2014	464	ST-464 complex	24	2	2	2	10	3	1
5G	feces	świętokrzyskie	15.04.2014	2014	6411		1	61	4	38	517	59	35
6G	feces	mazowieckie	16.04.2014	2014	6411		1	61	4	38	517	59	35
7G	feces	kujawsko-pomorskie	16.04.2014	2014	6411		1	61	4	38	517	59	35
8G	feces	opolskie	17.04.2014	2014	50	ST-21 complex	2	1	12	3	2	1	5
9G	feces	łódzkie	20.04.2014	2014	2883		7	21	5	62	67	3	216
10G	feces	zachodniopomorskie	23.04.2014	2014	791		7	97	5	2	135	68	26
11G	feces	warmińsko-mazurskie	24.04.2014	2014	464	ST-464 complex	24	2	2	2	10	3	1
12G	feces	podkarpackie	25.04.2014	2014	257	ST-257 complex	9	2	4	62	4	5	6
13G	feces	dolnośląskie	29.04.2014	2014	50	ST-21 complex	2	1	12	3	2	1	5
14G	feces	pomorskie	29.04.2014	2014	446	ST-446 complex	47	55	5	10	11	68	8
15G	feces	mazowieckie	30.04.2014	2014	6411		1	61	4	38	517	59	35
16G	feces	łódzkie	30.04.2014	2014	5397		24	115	4	28	278	29	23
17G	feces	lubelskie	05.05.2014	2014	824	ST-257 complex	9	2	2	2	11	5	6
18G	feces	lubuskie	07.05.2014	2014	49	ST-49 complex	3	1	5	17	11	11	6
19G	feces	podkarpackie	07.05.2014	2014	257	ST-257 complex	9	2	4	62	4	5	6
20G	feces	mazowieckie	07.05.2014	2014	6409	ST-1034 complex	2	15	4	3	154	25	23
22G	feces	warmińsko-mazurskie	08.05.2014	2014	6411		1	61	4	38	517	59	35
23G	feces	śląskie	09.05.2014	2014	354	ST-354 complex	8	10	2	2	11	12	6
24G	feces	podlaskie	13.05.2014	2014	6411		1	61	4	38	517	59	35
26G	feces	mazowieckie	15.05.2014	2014	5397		24	115	4	28	278	29	23
27G	feces	zachodniopomorskie	15.05.2014	2014	446	ST-446 complex	47	55	5	10	11	68	8
28G	feces	kujawsko-pomorskie	21.05.2014	2014	464	ST-464 complex	24	2	2	2	10	3	1
29G	feces	kujawsko-pomorskie	21.05.2014	2014	5397		24	115	4	28	278	29	23
31G	feces	warmińsko-mazurskie	22.05.2014	2014	2883		7	21	5	62	67	3	216
32G	feces	warmińsko-mazurskie	22.05.2014	2014	9116		22	28	84	28	74	3	35
33G	feces	mazowieckie	27.05.2014	2014	5397		24	115	4	28	278	29	23
34G	feces	dolnośląskie	28.05.2014	2014	6411		1	61	4	38	517	59	35
35G	feces	wielkopolskie	28.05.2014	2014	4799	ST-446 complex	7	2	5	10	11	48	51
36G	feces	łódzkie	29.05.2014	2014	464	ST-464 complex	24	2	2	2	10	3	1
37G	feces	łódzkie	29.05.2014	2014	523	ST-658 complex	2	4	1	93	11	3	6
38G	feces	śląskie	30.05.2014	2014	464	ST-464 complex	24	2	2	2	10	3	1
39G	feces	śląskie	02.06.2014	2014	6411		1	61	4	38	517	59	35
40G	feces	podlaskie	03.06.2014	2014	257	ST-257 complex	9	2	4	62	4	5	6
41G	feces	wielkopolskie	04.06.2014	2014	50	ST-21 complex	2	1	12	3	2	1	5
42G	feces	mazowieckie	04.06.2014	2014	7309	ST-354 complex	1	71	2	2	11	67	6
43G	feces	małopolskie	05.06.2014	2014	2036	ST-353 complex	7	17	52	10	11	3	6
44G	feces	lubelskie	05.06.2014	2014	2036	ST-353 complex	7	17	52	10	11	3	6
45G	feces	podlaskie	06.06.2014	2014	353	ST-353 complex	7	17	5	2	10	3	6
46G	feces	śląskie	11.06.2014	2014	4800		75	84	5	10	119	178	26
47G	feces	wielkopolskie	11.06.2014	2014	824	ST-257 complex	9	2	2	2	11	5	6
48G	feces	podkarpackie	11.06.2014	2014	353	ST-353 complex	7	17	5	2	10	3	6
49G	feces	lubelskie	11.06.2014	2014	572	ST-206 complex	62	4	5	2	2	1	5
50G	feces	warmińsko-mazurskie	12.06.2014	2014	5397		24	115	4	28	278	29	23
51G	feces	małopolskie	12.06.2014	2014	6411		1	61	4	38	517	59	35
52G	feces	podlaskie	13.06.2014	2014	122	ST-206 complex	6	4	5	2	2	1	5
53G	feces	małopolskie	17.06.2014	2014	7309	ST-354 complex	1	71	2	2	11	67	6
54G	feces	pomorskie	17.06.2014	2014	6392	ST-446 complex	47	55	2	10	11	68	8
55G	feces	podlaskie	18.06.2014	2014	21	ST-21 complex	2	1	1	3	2	1	5
56G	feces	dolnośląskie	18.06.2014	2014	7383	ST-21 complex	2	1	12	3	2	573	5
57G	feces	wielkopolskie	18.06.2014	2014	6411		1	61	4	38	517	59	35
58G	feces	kujawsko-pomorskie	18.06.2014	2014	50	ST-21 complex	2	1	12	3	2	1	5
59G	feces	kujawsko-pomorskie	18.06.2014	2014	6411		1	61	4	38	517	59	35
60G	feces	śląskie	24.06.2014	2014	353	ST-353 complex	7	17	5	2	10	3	6
61G	feces	świętokrzyskie	24.06.2014	2014	122	ST-206 complex	6	4	5	2	2	1	5
62G	feces	pomorskie	25.06.2014	2014	5397		24	115	4	28	278	29	23
63G	feces	pomorskie	25.06.2014	2014	5397		24	115	4	28	278	29	23
64G	feces	łódzkie	26.06.2014	2014	583	ST-45 complex	4	7	10	4	42	51	1
65G	feces	świętokrzyskie	26.06.2014	2014	464	ST-464 complex	24	2	2	2	10	3	1
66G	feces	lubuskie	26.06.2014	2014	464	ST-464 complex	24	2	2	2	10	3	1
67G	feces	małopolskie	26.06.2014	2014	354	ST-354 complex	8	10	2	2	11	12	6
68G	feces	zachodniopomorskie	26.06.2014	2014	324	ST-354 complex	57	17	2	2	11	12	6
69G	feces	opolskie	27.06.2014	2014	353	ST-353 complex	7	17	5	2	10	3	6
70G	feces	podlaskie	27.06.2014	2014	5011	ST-353 complex	7	84	5	2	19	3	26
71G	feces	wielkopolskie	02.07.2014	2014	51	ST-443 complex	7	17	2	15	23	3	12
72G	feces	lubelskie	02.07.2014	2014	51	ST-443 complex	7	17	2	15	23	3	12
73G	feces	mazowieckie	02.07.2014	2014	2364	ST-353 complex	14	249	5	2	11	3	6
74G	feces	małopolskie	03.07.2014	2014	9136		6	4	5	43	2	1	5
75G	feces	śląskie	08.07.2014	2014	464	ST-464 complex	24	2	2	2	10	3	1
76G	feces	podlaskie	08.07.2014	2014	2123	ST-362 complex	1	2	42	4	2	25	8
77G	feces	małopolskie	10.07.2014	2014	122	ST-206 complex	6	4	5	2	2	1	5
78G	feces	zachodniopomorskie	10.07.2014	2014	464	ST-464 complex	24	2	2	2	10	3	1
79G	feces	wielkopolskie	16.07.2014	2014	8560		103	628	21	10	67	3	216
80G	feces	łódzkie	23.07.2014	2014	5397		24	115	4	28	278	29	23
81G	feces	podkarpackie	14.04.2016	2016	52	ST-52 complex	9	25	2	10	22	3	6
82G	feces	podkarpackie	14.04.2016	2016	464	ST-464 complex	24	2	2	2	10	3	1
83G	feces	łódzkie	21.04.2016	2016	904	ST-607 complex	24	2	5	53	23	3	1
84G	feces	podlaskie	28.04.2016	2016	3782		2	21	12	62	11	359	6
85G	feces	lubelskie	04.05.2016	2016	22	ST-22 complex	1	3	6	4	3	3	3
87G	feces	mazowieckie	10.05.2016	2016	464	ST-464 complex	24	2	2	2	10	3	1
88G	feces	mazowieckie	10.05.2016	2016	904	ST-607 complex	24	2	5	53	23	3	1
89G	feces	warmińsko-mazurskie	11.05.2016	2016	5397		24	115	4	28	278	29	23
91G	feces	lubuskie	12.05.2016	2016	2254	ST-257 complex	8	2	4	62	4	5	6
92G	feces	śląskie	17.05.2016	2016	257	ST-257 complex	9	2	4	62	4	5	6
93G	feces	mazowieckie	17.05.2016	2016	6659		7	84	5	10	119	178	216
94G	feces	kujawsko-pomorskie	18.05.2016	2016	6461	ST-353 complex	2	17	5	2	10	59	6
95G	feces	kujawsko-pomorskie	18.05.2016	2016	6461	ST-353 complex	2	17	5	2	10	59	6
96G	feces	kujawsko-pomorskie	18.05.2016	2016	257	ST-257 complex	9	2	4	62	4	5	6
97G	feces	mazowieckie	19.05.2016	2016	6411		1	61	4	38	517	59	35
98G	feces	wielkopolskie	19.05.2016	2016	1519	ST-21 complex	8	1	5	3	2	1	1
99G	feces	łódzkie	19.05.2016	2016	670	ST-460 complex	77	30	2	2	89	59	6
100G	feces	warmińsko-mazurskie	20.05.2016	2016	6411		1	61	4	38	517	59	35
101G	feces	wielkopolskie	01.06.2016	2016	904	ST-607 complex	24	2	5	53	23	3	1
102G	feces	podlaskie	01.06.2016	2016	6461	ST-353 complex	2	17	5	2	10	59	6
104G	feces	lubelskie	08.06.2016	2016	8739	ST-464 complex	24	115	2	2	10	3	1
105G	feces	zachodniopomorskie	10.06.2016	2016	918	ST-48 complex	2	4	1	4	19	1	5
106G	feces	kujawsko-pomorskie	15.06.2016	2016	257	ST-257 complex	9	2	4	62	4	5	6
108G	feces	wielkopolskie	15.06.2016	2016	2229	ST-353 complex	8	17	5	2	23	59	6
109G	feces	wielkopolskie	15.06.2016	2016	6461	ST-353 complex	2	17	5	2	10	59	6
110G	feces	mazowieckie	17.06.2016	2016	5397		24	115	4	28	278	29	23
111G	feces	mazowieckie	17.06.2016	2016	5397		24	115	4	28	278	29	23
112G	feces	łódzkie	17.06.2016	2016	904	ST-607 complex	24	2	5	53	23	3	1
113G	feces	łódzkie	17.06.2016	2016	6461	ST-353 complex	2	17	5	2	10	59	6
114G	feces	wielkopolskie	23.06.2016	2016	824	ST-257 complex	9	2	2	2	11	5	6
115G	feces	lubuskie	24.06.2016	2016	6461	ST-353 complex	2	17	5	2	10	59	6
117G	feces	opolskie	07.07.2016	2016	353	ST-353 complex	7	17	5	2	10	3	6
118G	feces	opolskie	07.07.2016	2016	5397		24	115	4	28	278	29	23
119G	feces	podkarpackie	12.07.2016	2016	353	ST-353 complex	7	17	5	2	10	3	6
121G	feces	wielkopolskie	02.08.2016	2016	7309	ST-354 complex	1	71	2	2	11	67	6
122G	feces	podkarpackie	02.08.2016	2016	6411		1	61	4	38	517	59	35
123G	feces	łódzkie	03.08.2016	2016	6411		1	61	4	38	517	59	35
124G	feces	zachodniopomorskie	03.08.2016	2016	464	ST-464 complex	24	2	2	2	10	3	1
125G	feces	podlaskie	03.08.2016	2016	1519	ST-21 complex	8	1	5	3	2	1	1
126G	feces	podlaskie	03.08.2016	2016	1519	ST-21 complex	8	1	5	3	2	1	1
127G	feces	podlaskie	03.08.2016	2016	6461	ST-353 complex	2	17	5	2	10	59	6
128G	feces	zachodniopomorskie	09.08.2016	2016	464	ST-464 complex	24	2	2	2	10	3	1
129G	feces	mazowieckie	11.08.2016	2016	9128		8	17	5	749	11	3	1
130G	feces	wielkopolskie	11.08.2016	2016	7054	ST-354 complex	8	10	2	2	19	12	6
131G	feces	lubuskie	11.08.2016	2016	6461	ST-353 complex	2	17	5	2	10	59	6
132G	feces	pomorskie	11.08.2016	2016	6411		1	61	4	38	517	59	35
133G	feces	kujawsko-pomorskie	17.08.2016	2016	221	ST-206 complex	2	21	5	2	2	1	5
134G	feces	kujawsko-pomorskie	17.08.2016	2016	221	ST-206 complex	2	21	5	2	2	1	5
135G	feces	kujawsko-pomorskie	17.08.2016	2016	9125		7	187	21	49	125	714	51
136G	feces	kujawsko-pomorskie	17.08.2016	2016	464	ST-464 complex	24	2	2	2	10	3	1
137G	feces	wielkopolskie	17.08.2016	2016	5272		2	103	2	28	17	34	23
138G	feces	pomorskie	17.08.2016	2016	5397		24	115	4	28	278	29	23
139G	feces	pomorskie	17.08.2016	2016	9120		24	2	2	2	10	11	1
140G	feces	zachodniopomorskie	31.08.2016	2016	4430		37	365	21	64	505	24	23
141G	feces	wielkopolskie	06.09.2016	2016	446	ST-446 complex	47	55	5	10	11	68	8
142G	feces	mazowieckie	06.09.2016	2016	2229	ST-353 complex	8	17	5	2	23	59	6
143G	feces	wielkopolskie	06.09.2016	2016	221	ST-206 complex	2	21	5	2	2	1	5
144G	feces	wielkopolskie	06.09.2016	2016	3782		2	21	12	62	11	359	6
145G	feces	mazowieckie	07.09.2016	2016	464	ST-464 complex	24	2	2	2	10	3	1
146G	feces	wielkopolskie	07.09.2016	2016	305	ST-574 complex	9	53	2	10	11	3	3
147G	feces	wielkopolskie	07.09.2016	2016	1947	ST-22 complex	1	94	6	4	3	3	3
148G	feces	śląskie	13.09.2016	2016	2986	ST-433 complex	2	15	4	38	154	12	6
149G	feces	mazowieckie	14.09.2016	2016	572	ST-206 complex	62	4	5	2	2	1	5
150G	feces	kujawsko-pomorskie	14.09.2016	2016	2229	ST-353 complex	8	17	5	2	23	59	6
151G	feces	kujawsko-pomorskie	14.09.2016	2016	6461	ST-353 complex	2	17	5	2	10	59	6
152G	feces	wielkopolskie	14.09.2016	2016	4798		2	25	4	2	154	25	35
153G	feces	łódzkie	14.09.2016	2016	7421		2	61	120	38	40	34	40
154G	feces	mazowieckie	14.09.2016	2016	7309	ST-354 complex	1	71	2	2	11	67	6
155G	feces	małopolskie	20.09.2016	2016	2229	ST-353 complex	8	17	5	2	23	59	6
156G	feces	małopolskie	20.09.2016	2016	1474	ST-353 complex	14	17	5	2	2	3	6
157G	feces	małopolskie	20.09.2016	2016	1474	ST-353 complex	14	17	5	2	2	3	6
158G	feces	pomorskie	20.09.2016	2016	2229	ST-353 complex	8	17	5	2	23	59	6
159G	feces	pomorskie	20.09.2016	2016	464	ST-464 complex	24	2	2	2	10	3	1
160G	feces	wielkopolskie	21.09.2016	2016	464	ST-464 complex	24	2	2	2	10	3	1
161C	carcasses	pomorskie	2012-02-01	2012	464	ST-464 complex	24	2	2	2	10	3	1
163C	carcasses	wielkopolskie	2012-02-08	2012	42	ST-42 complex	1	2	3	4	5	9	3
164C	carcasses	wielkopolskie	2012-02-08	2012	42	ST-42 complex	1	2	3	4	5	9	3
165C	carcasses	łódzkie	2012-02-16	2012	6411		1	61	4	38	517	59	35
166C	carcasses	pomorskie	2012-03-06	2012	464	ST-464 complex	24	2	2	2	10	3	1
167C	carcasses	podlaskie	2012-03-21	2012	1947	ST-22 complex	1	94	6	4	3	3	3
168C	carcasses	dolnośląskie	2012-03-29	2012	862	ST-446 complex	47	55	5	10	11	3	8
169C	carcasses	wielkopolskie	2012-04-12	2012	50	ST-21 complex	2	1	12	3	2	1	5
170C	carcasses	opolskie	2012-04-18	2012	464	ST-464 complex	24	2	2	2	10	3	1
171C	carcasses	podlaskie	2012-04-23	2012	6411		1	61	4	38	517	59	35
172C	carcasses	śląskie	2012-04-23	2012	6411		1	61	4	38	517	59	35
173C	carcasses	mazowieckie	2012-04-24	2012	6411		1	61	4	38	517	59	35
174C	carcasses	mazowieckie	2012-04-27	2012	6411		1	61	4	38	517	59	35
175C	carcasses	mazowieckie	2012-05-08	2012	257	ST-257 complex	9	2	4	62	4	5	6
176C	carcasses	podkarpackie	2012-05-08	2012	257	ST-257 complex	9	2	4	62	4	5	6
177C	carcasses	kujawsko-pomorskie	2012-05-15	2012	4799	ST-446 complex	7	2	5	10	11	48	51
178C	carcasses	warmińsko-mazurskie	2012-05-15	2012	572	ST-206 complex	62	4	5	2	2	1	5
179C	carcasses	mazowieckie	2012-05-22	2012	353	ST-353 complex	7	17	5	2	10	3	6
180C	carcasses	małopolskie	2012-05-23	2012	583	ST-45 complex	4	7	10	4	42	51	1
181C	carcasses	małopolskie	2012-06-04	2012	6411		1	61	4	38	517	59	35
182C	carcasses	świętokrzyskie	2012-06-13	2012	50	ST-21 complex	2	1	12	3	2	1	5
183C	carcasses	wielkopolskie	2012-06-26	2012	50	ST-21 complex	2	1	12	3	2	1	5
184C	carcasses	dolnośląskie	2012-06-26	2012	353	ST-353 complex	7	17	5	2	10	3	6
185C	carcasses	opolskie	2012-07-16	2012	6411		1	61	4	38	517	59	35
186C	carcasses	lubelskie	2012-08-02	2012	353	ST-353 complex	7	17	5	2	10	3	6
187C	carcasses	kujawsko-pomorskie	2012-08-28	2012	6462		2	25	4	3	154	25	35
188C	carcasses	podlaskie	2012-09-05	2012	257	ST-257 complex	9	2	4	62	4	5	6
189C	carcasses	świętokrzyskie	2012-09-17	2012	5847		2	1	57	26	127	25	35
190C	carcasses	lubelskie	2012-11-08	2012	1709	ST-1034 complex	22	15	4	64	74	25	23
191C	carcasses	warmińsko-mazurskie	2012-12-04	2012	45	ST-45 complex	4	7	10	4	1	7	1
192C	carcasses	wielkopolskie	2013-01-30	2013	658	ST-658 complex	2	4	2	4	19	3	6
193C	carcasses	lubelskie	2013-02-06	2013	824	ST-257 complex	9	2	2	2	11	5	6
194C	carcasses	warmińsko-mazurskie	2013-02-12	2013	21	ST-21 complex	2	1	1	3	2	1	5
195C	carcasses	kujawsko-pomorskie	2013-02-19	2013	21	ST-21 complex	2	1	1	3	2	1	5
196C	carcasses	łódzkie	2013-03-25	2013	6411		1	61	4	38	517	59	35
198C	carcasses	śląskie	2013-03-18	2013	2036	ST-353 complex	7	17	52	10	11	3	6
200C	carcasses	kujawsko-pomorskie	2013-04-16	2013	21	ST-21 complex	2	1	1	3	2	1	5
201C	carcasses	lubelskie	2013-04-24	2013	523	ST-658 complex	2	4	1	93	11	3	6
202C	carcasses	podkarpackie	2013-05-16	2013	21	ST-21 complex	2	1	1	3	2	1	5
203C	carcasses	świętokrzyskie	2013-05-27	2013	353	ST-353 complex	7	17	5	2	10	3	6
204C	carcasses	wielkopolskie	2013-06-05	2013	45	ST-45 complex	4	7	10	4	1	7	1
205C	carcasses	podkarpackie	2013-06-12	2013	9121		55	2	2	71	11	37	3
206C	carcasses	podlaskie	2013-06-28	2013	51	ST-443 complex	7	17	2	15	23	3	12
207C	carcasses	wielkopolskie	2013-08-01	2013	50	ST-21 complex	2	1	12	3	2	1	5
208C	carcasses	łódzkie	2013-09-24	2013	2986	ST-433 complex	2	15	4	38	154	12	6
209C	carcasses	wielkopolskie	2013-09-25	2013	21	ST-21 complex	2	1	1	3	2	1	5
210C	carcasses	świętokrzyskie	2013-10-03	2013	6409	ST-1034 complex	2	15	4	3	154	25	23
211C	carcasses	mazowieckie	2016-10-16	2016	9135		24	114	2	2	89	59	6
212C	carcasses	kujawsko-pomorskie	2013-10-22	2013	257	ST-257 complex	9	2	4	62	4	5	6
213C	carcasses	śląskie	2013-10-21	2013	257	ST-257 complex	9	2	4	62	4	5	6
214C	carcasses	łódzkie	2013-10-21	2013	1947	ST-22 complex	1	94	6	4	3	3	3
215C	carcasses	śląskie	2013-10-25	2013	6411		1	61	4	38	517	59	35
216C	carcasses	kujawsko-pomorskie	2013-11-19	2013	21	ST-21 complex	2	1	1	3	2	1	5
217C	carcasses	pomorskie	2013-12-04	2013	6461	ST-353 complex	2	17	5	2	10	59	6
218C	carcasses	zachodniopomorskie	2013-12-04	2013	824	ST-257 complex	9	2	2	2	11	5	6
219C	carcasses	zachodniopomorskie	2013-12-04	2013	824	ST-257 complex	9	2	2	2	11	5	6
220C	carcasses	opolskie	2013-12-12	2013	2104	ST-206 complex	62	7	5	2	2	1	5
221C	carcasses	podlaskie	2013-12-17	2013	6392	ST-446 complex	47	55	2	10	11	68	8
223C	carcasses	łódzkie	2014-03-18	2014	6411		1	61	4	38	517	59	35
224C	carcasses	warmińsko-mazurskie	2014-03-19	2014	6392	ST-446 complex	47	55	2	10	11	68	8
225C	carcasses	lubelskie	2014-03-25	2014	257	ST-257 complex	9	2	4	62	4	5	6
226C	carcasses	małopolskie	2014-03-27	2014	464	ST-464 complex	24	2	2	2	10	3	1
227C	carcasses	podlaskie	2014-04-04	2014	305	ST-574 complex	9	53	2	10	11	3	3
228C	carcasses	pomorskie	2014-04-07	2014	6411		1	61	4	38	517	59	35
229C	carcasses	kujawsko-pomorskie	2014-04-14	2014	1709	ST-1034 complex	22	15	4	64	74	25	23
230C	carcasses	lubuskie	2014-04-15	2014	8560		103	628	21	10	67	3	216
231C	carcasses	mazowieckie	2014-04-22	2014	9128		8	17	5	749	11	3	1
232C	carcasses	łódzkie	2014-04-29	2014	22	ST-22 complex	1	3	6	4	3	3	3
233C	carcasses	lubelskie	2014-05-05	2014	122	ST-206 complex	6	4	5	2	2	1	5
234C	carcasses	podkarpackie	2014-05-06	2014	464	ST-464 complex	24	2	2	2	10	3	1
235C	carcasses	zachodniopomorskie	2014-05-07	2014	7054	ST-354 complex	8	10	2	2	19	12	6
237C	carcasses	kujawsko-pomorskie	2014-07-15	2014	354	ST-354 complex	8	10	2	2	11	12	6
238C	carcasses	wielkopolskie	2014-08-25	2014	583	ST-45 complex	4	7	10	4	42	51	1
239C	carcasses	zachodniopomorskie	2014-09-15	2014	824	ST-257 complex	9	2	2	2	11	5	6
240C	carcasses	wielkopolskie	2014-09-15	2014	353	ST-353 complex	7	17	5	2	10	3	6
241C	carcasses	świętokrzyskie	2014-09-23	2014	2066	ST-52 complex	9	10	5	10	22	3	6
242C	carcasses	wielkopolskie	2014-09-25	2014	22	ST-22 complex	1	3	6	4	3	3	3
243C	carcasses	wielkopolskie	2014-09-25	2014	3782		2	21	12	62	11	359	6
244C	carcasses	małopolskie	2014-10-12	2014	7309	ST-354 complex	1	71	2	2	11	67	6
245C	carcasses	mazowieckie	2014-10-20	2014	122	ST-206 complex	6	4	5	2	2	1	5
246C	carcasses	śląskie	2014-10-27	2014	6461	ST-353 complex	2	17	5	2	10	59	6
247C	carcasses	lubuskie	2014-10-27	2014	861	ST-21 complex	2	1	42	3	148	1	5
248C	carcasses	podkarpackie	2014-11-17	2014	50	ST-21 complex	2	1	12	3	2	1	5
249C	carcasses	świętokrzyskie	2014-11-19	2014	50	ST-21 complex	2	1	12	3	2	1	5
250C	carcasses	dolnośląskie	2014-11-25	2014	4774		22	28	4	28	74	99	35
251C	carcasses	podlaskie	2014-11-25	2014	122	ST-206 complex	6	4	5	2	2	1	5
252C	carcasses	śląskie	2014-11-27	2014	50	ST-21 complex	2	1	12	3	2	1	5
253C	carcasses	pomorskie	2014-12-08	2014	50	ST-21 complex	2	1	12	3	2	1	5
254C	carcasses	warmińsko-mazurskie	2015-02-18	2015	257	ST-257 complex	9	2	4	62	4	5	6
255C	carcasses	łódzkie	2015-03-24	2015	5397		24	115	4	28	278	29	23
257C	carcasses	małopolskie	2015-04-13	2015	45	ST-45 complex	4	7	10	4	1	7	1
258C	carcasses	kujawsko-pomorskie	2015-04-14	2015	464	ST-464 complex	24	2	2	2	10	3	1
259C	carcasses	kujawsko-pomorskie	2015-04-14	2015	8646	ST-353 complex	7	84	5	2	19	3	6
261C	carcasses	zachodniopomorskie	2015-04-20	2015	257	ST-257 complex	9	2	4	62	4	5	6
262C	carcasses	podlaskie	2015-04-21	2015	257	ST-257 complex	9	2	4	62	4	5	6
263C	carcasses	warmińsko-mazurskie	2015-04-21	2015	464	ST-464 complex	24	2	2	2	10	3	1
264C	carcasses	łódzkie	2015-04-28	2015	3782		2	21	12	62	11	359	6
265C	carcasses	świętokrzyskie	2015-05-06	2015	7309	ST-354 complex	1	71	2	2	11	67	6
266C	carcasses	podlaskie	2015-05-18	2015	572	ST-206 complex	62	4	5	2	2	1	5
267C	carcasses	podkarpackie	2015-05-19	2015	464	ST-464 complex	24	2	2	2	10	3	1
268C	carcasses	dolnośląskie	2015-05-20	2015	9137		2	61	4	62	58	7	23
269C	carcasses	wielkopolskie	2015-05-25	2015	9117		22	28	84	28	74	3	35
270C	carcasses	śląskie	2015-05-27	2015	353	ST-353 complex	7	17	5	2	10	3	6
271C	carcasses	lubelskie	2015-06-08	2015	572	ST-206 complex	62	4	5	2	2	1	5
272C	carcasses	podkarpackie	2015-06-09	2015	824	ST-257 complex	9	2	2	2	11	5	6
273C	carcasses	pomorskie	2015-06-09	2015	1947	ST-22 complex	1	94	6	4	3	3	3
274C	carcasses	pomorskie	2015-06-09	2015	50	ST-21 complex	2	1	12	3	2	1	5
275C	carcasses	kujawsko-pomorskie	2015-06-16	2015	6461	ST-353 complex	2	17	5	2	10	59	6
276C	carcasses	małopolskie	2015-06-22	2015	400	ST-353 complex	8	17	5	2	10	59	6
277C	carcasses	świętokrzyskie	2015-07-01	2015	6411		1	61	4	38	517	59	35
278C	carcasses	wielkopolskie	2015-08-04	2015	1519	ST-21 complex	8	1	5	3	2	1	1
279C	carcasses	opolskie	2015-08-17	2015	400	ST-353 complex	8	17	5	2	10	59	6
280C	carcasses	podkarpackie	2015-08-19	2015	137	ST-45 complex	4	7	10	4	42	7	1
281C	carcasses	lubuskie	2015-08-25	2015	257	ST-257 complex	9	2	4	62	4	5	6
282C	carcasses	mazowieckie	2015-09-01	2015	464	ST-464 complex	24	2	2	2	10	3	1
283C	carcasses	łódzkie	2015-09-03	2015	6461	ST-353 complex	2	17	5	2	10	59	6
284C	carcasses	lubelskie	2015-09-03	2015	22	ST-22 complex	1	3	6	4	3	3	3
285C	carcasses	zachodniopomorskie	2015-09-07	2015	6461	ST-353 complex	2	17	5	2	10	59	6
286C	carcasses	mazowieckie	2016-02-16	2016	5400	ST-828 complex	114	39	30	82	113	43	17
287C	carcasses	opolskie	2016-03-09	2016	354	ST-354 complex	8	10	2	2	11	12	6
288C	carcasses	warmińsko-mazurskie	2016-03-15	2016	6461	ST-353 complex	2	17	5	2	10	59	6
289C	carcasses	wielkopolskie	2016-03-22	2016	122	ST-206 complex	6	4	5	2	2	1	5
290C	carcasses	kujawsko-pomorskie	2016-04-12	2016	464	ST-464 complex	24	2	2	2	10	3	1
291C	carcasses	łódzkie	2016-04-19	2016	8643	ST-1034 complex	22	15	4	3	74	25	23
292C	carcasses	świętokrzyskie	2016-04-25	2016	6461	ST-353 complex	2	17	5	2	10	59	6
293C	carcasses	podlaskie	2016-04-28	2016	6461	ST-353 complex	2	17	5	2	10	59	6
294C	carcasses	małopolskie	2016-05-09	2016	6461	ST-353 complex	2	17	5	2	10	59	6
295C	carcasses	mazowieckie	2016-05-09	2016	9130		37	61	10	26	1	25	23
296C	carcasses	lubuskie	2016-05-17	2016	2229	ST-353 complex	8	17	5	2	23	59	6
298C	carcasses	zachodniopomorskie	2016-06-09	2016	583	ST-45 complex	4	7	10	4	42	51	1
299C	carcasses	wielkopolskie	2016-06-14	2016	50	ST-21 complex	2	1	12	3	2	1	5
300C	carcasses	lubuskie	2016-06-22	2016	6409	ST-1034 complex	2	15	4	3	154	25	23
301C	carcasses	pomorskie	2016-07-11	2016	2229	ST-353 complex	8	17	5	2	23	59	6
302C	carcasses	kujawsko-pomorskie	2016-07-12	2016	861	ST-21 complex	2	1	42	3	148	1	5
303C	carcasses	opolskie	2016-07-13	2016	1044	ST-658 complex	2	10	2	4	19	3	6
304C	carcasses	zachodniopomorskie	2016-07-18	2016	1044	ST-658 complex	2	10	2	4	19	3	6
305C	carcasses	wielkopolskie	2016-07-19	2016	1709	ST-1034 complex	22	15	4	64	74	25	23
306C	carcasses	śląskie	2016-08-17	2016	50	ST-21 complex	2	1	12	3	2	1	5
307C	carcasses	śląskie	2016-08-22	2016	2229	ST-353 complex	8	17	5	2	23	59	6
308C	carcasses	zachodniopomorskie	2016-09-07	2016	50	ST-21 complex	2	1	12	3	2	1	5
309C	carcasses	mazowieckie	2016-10-17	2016	6392	ST-446 complex	47	55	2	10	11	68	8
310C	carcasses	warmińsko-mazurskie	2016-10-18	2016	1709	ST-1034 complex	22	15	4	64	74	25	23
311C	carcasses	warmińsko-mazurskie	2016-10-18	2016	9128		8	17	5	749	11	3	1
312C	carcasses	podlaskie	2016-10-24	2016	2229	ST-353 complex	8	17	5	2	23	59	6
313C	carcasses	podkarpackie	2016-11-03	2016	6175	ST-21 complex	2	1	5	10	608	1	5
314C	carcasses	małopolskie	2016-11-09	2016	50	ST-21 complex	2	1	12	3	2	1	5
315C	carcasses	wielkopolskie	2016-11-14	2016	464	ST-464 complex	24	2	2	2	10	3	1
316C	carcasses	łódzkie	2016-11-22	2016	50	ST-21 complex	2	1	12	3	2	1	5
317C	carcasses	świętokrzyskie	2016-11-29	2016	464	ST-464 complex	24	2	2	2	10	3	1
318C	carcasses	łódzkie	2016-12-07	2016	904	ST-607 complex	24	2	5	53	23	3	1
319M	meat	lubelskie	2010-01-18	2010	2796	ST-443 complex	4	17	2	15	23	3	12
320M	meat	lubelskie	2010-01-18	2010	4373		7	112	5	62	11	413	6
321M	meat	lubelskie	2010-01-18	2010	5011	ST-353 complex	7	84	5	2	19	3	26
322M	meat	lubelskie	2010-01-25	2010	6411		1	61	4	38	517	59	35
323M	meat	lubelskie	2010-01-25	2010	572	ST-206 complex	62	4	5	2	2	1	5
324M	meat	lubelskie	2010-01-25	2010	257	ST-257 complex	9	2	4	62	4	5	6
325M	meat	lubelskie	2010-01-25	2010	572	ST-206 complex	62	4	5	2	2	1	5
326M	meat	lubelskie	2010-02-08	2010	9126		7	114	5	2	67	3	6
327M	meat	lubelskie	2010-02-08	2010	257	ST-257 complex	9	2	4	62	4	5	6
328M	meat	lubelskie	2010-02-08	2010	2796	ST-443 complex	4	17	2	15	23	3	12
329M	meat	lubelskie	2010-02-08	2010	4373		7	112	5	62	11	413	6
330M	meat	lubelskie	2010-02-08	2010	4373		7	112	5	62	11	413	6
331M	meat	lubelskie	2010-02-08	2010	5011	ST-353 complex	7	84	5	2	19	3	26
332M	meat	lubelskie	2010-02-08	2010	9115		7	112	5	62	2	413	6
333M	meat	lubelskie	2010-03-01	2010	52	ST-52 complex	9	25	2	10	22	3	6
334M	meat	lubelskie	2010-03-01	2010	52	ST-52 complex	9	25	2	10	22	3	6
335M	meat	lubelskie	2010-03-01	2010	9110		9	25	2	10	11	3	6
336M	meat	lubelskie	2010-03-01	2010	6411		1	61	4	38	517	59	35
337M	meat	lubelskie	2010-03-01	2010	9110		9	25	2	10	11	3	6
338M	meat	lubelskie	2010-03-01	2010	9110		9	25	2	10	11	3	6
339M	meat	lubelskie	2010-03-01	2010	9110		9	25	2	10	11	3	6
340M	meat	lubelskie	2010-03-01	2010	9110		9	25	2	10	11	3	6
341M	meat	lubelskie	2010-05-24	2010	658	ST-658 complex	2	4	2	4	19	3	6
342M	meat	lubelskie	2010-05-24	2010	658	ST-658 complex	2	4	2	4	19	3	6
343M	meat	lubelskie	2010-05-24	2010	658	ST-658 complex	2	4	2	4	19	3	6
344M	meat	lubelskie	2010-06-21	2010	324	ST-354 complex	57	17	2	2	11	12	6
345M	meat	lubelskie	2010-06-21	2010	324	ST-354 complex	57	17	2	2	11	12	6
346M	meat	lubelskie	2010-08-30	2010	9127		24	601	2	2	11	59	6
347M	meat	lubelskie	2010-09-13	2010	2036	ST-353 complex	7	17	52	10	11	3	6
348M	meat	lubelskie	2010-09-13	2010	2036	ST-353 complex	7	17	52	10	11	3	6
349M	meat	lubelskie	2010-09-13	2010	2036	ST-353 complex	7	17	52	10	11	3	6
350M	meat	lubelskie	2010-09-13	2010	9128		8	17	5	749	11	3	1
351M	meat	lubelskie	2010-09-13	2010	824	ST-257 complex	9	2	2	2	11	5	6
352M	meat	lubelskie	2010-09-13	2010	572	ST-206 complex	62	4	5	2	2	1	5
353M	meat	lubelskie	2010-09-13	2010	4754		37	61	57	64	519	430	23
354M	meat	lubelskie	2010-09-13	2010	4754		37	61	57	64	519	430	23
355M	meat	lubelskie	2010-10-18	2010	9124		2	21	2	62	11	67	6
356M	meat	lubelskie	2010-10-18	2010	137	ST-45 complex	4	7	10	4	42	7	1
357M	meat	lubelskie	2010-10-18	2010	583	ST-45 complex	4	7	10	4	42	51	1
358M	meat	lubelskie	2010-10-18	2010	9122		1	2	73	48	12	97	172
359M	meat	lubelskie	2010-10-18	2010	583	ST-45 complex	4	7	10	4	42	51	1
360M	meat	lubelskie	2010-11-29	2010	982	ST-21 complex	2	1	2	3	2	1	5
361M	meat	lubelskie	2010-11-29	2010	50	ST-21 complex	2	1	12	3	2	1	5
362M	meat	lubelskie	2010-11-29	2010	2057	ST-21 complex	2	1	4	3	2	1	5
363M	meat	lubelskie	2010-11-29	2010	257	ST-257 complex	9	2	4	62	4	5	6
364M	meat	lubelskie	2010-11-29	2010	50	ST-21 complex	2	1	12	3	2	1	5
365M	meat	lubelskie	2010-11-29	2010	257	ST-257 complex	9	2	4	62	4	5	6
366M	meat	lubelskie	2010-11-29	2010	257	ST-257 complex	9	2	4	62	4	5	6
367M	meat	lubelskie	2010-11-29	2010	122	ST-206 complex	6	4	5	2	2	1	5
368M	meat	lubelskie	2011-01-31	2011	353	ST-353 complex	7	17	5	2	10	3	6
369M	meat	lubelskie	2011-01-31	2011	353	ST-353 complex	7	17	5	2	10	3	6
370M	meat	lubelskie	2011-01-31	2011	50	ST-21 complex	2	1	12	3	2	1	5
371M	meat	lubelskie	2011-03-28	2011	137	ST-45 complex	4	7	10	4	42	7	1
372M	meat	lubelskie	2011-03-28	2011	137	ST-45 complex	4	7	10	4	42	7	1
373M	meat	lubelskie	2011-03-28	2011	137	ST-45 complex	4	7	10	4	42	7	1
374M	meat	lubelskie	2011-03-28	2011	137	ST-45 complex	4	7	10	4	42	7	1
375M	meat	lubelskie	2011-03-28	2011	137	ST-45 complex	4	7	10	4	42	7	1
376M	meat	lubelskie	2011-03-28	2011	137	ST-45 complex	4	7	10	4	42	7	1
377M	meat	lubelskie	2011-03-28	2011	137	ST-45 complex	4	7	10	4	42	7	1
378M	meat	lubelskie	2011-03-28	2011	137	ST-45 complex	4	7	10	4	42	7	1
379M	meat	lubelskie	2011-08-08	2011	50	ST-21 complex	2	1	12	3	2	1	5
380M	meat	lubelskie	2011-12-05	2011	137	ST-45 complex	4	7	10	4	42	7	1
381M	meat	lubelskie	2011-12-05	2011	137	ST-45 complex	4	7	10	4	42	7	1
382M	meat	lubelskie	2011-12-05	2011	257	ST-257 complex	9	2	4	62	4	5	6
383M	meat	lubelskie	2011-12-05	2011	583	ST-45 complex	4	7	10	4	42	51	1
384M	meat	lubelskie	2011-12-05	2011	137	ST-45 complex	4	7	10	4	42	7	1
385M	meat	lubelskie	2011-12-05	2011	324	ST-354 complex	57	17	2	2	11	12	6
386M	meat	lubelskie	2011-12-05	2011	257	ST-257 complex	9	2	4	62	4	5	6
387M	meat	lubelskie	2012-01-23	2012	50	ST-21 complex	2	1	12	3	2	1	5
388M	meat	lubelskie	2012-01-23	2012	2361	ST-443 complex	7	254	2	15	23	3	12
389M	meat	lubelskie	2012-02-06	2012	2883		7	21	5	62	67	3	216
390M	meat	lubelskie	2012-04-23	2012	356	ST-353 complex	14	17	5	2	11	3	6
391M	meat	lubelskie	2012-04-23	2012	356	ST-353 complex	14	17	5	2	11	3	6
392M	meat	lubelskie	2012-04-23	2012	6461	ST-353 complex	2	17	5	2	10	59	6
393M	meat	lubelskie	2012-04-23	2012	6461	ST-353 complex	2	17	5	2	10	59	6
394M	meat	lubelskie	2012-04-23	2012	356	ST-353 complex	14	17	5	2	11	3	6
395M	meat	lubelskie	2012-04-23	2012	356	ST-353 complex	14	17	5	2	11	3	6
396M	meat	lubelskie	2012-04-23	2012	356	ST-353 complex	14	17	5	2	11	3	6
397M	meat	lubelskie	2012-05-09	2012	356	ST-353 complex	14	17	5	2	11	3	6
398M	meat	lubelskie	2012-05-09	2012	356	ST-353 complex	14	17	5	2	11	3	6
399M	meat	lubelskie	2012-05-09	2012	6461	ST-353 complex	2	17	5	2	10	59	6
400M	meat	lubelskie	2012-05-09	2012	6461	ST-353 complex	2	17	5	2	10	59	6
401M	meat	lubelskie	2012-07-09	2012	881		9	17	52	10	10	3	1
402M	meat	lubelskie	2012-07-09	2012	122	ST-206 complex	6	4	5	2	2	1	5
403M	meat	lubelskie	2012-07-09	2012	21	ST-21 complex	2	1	1	3	2	1	5
404M	meat	lubelskie	2012-07-09	2012	523	ST-658 complex	2	4	1	93	11	3	6
405M	meat	lubelskie	2012-07-23	2012	21	ST-21 complex	2	1	1	3	2	1	5
406M	meat	lubelskie	2012-07-23	2012	21	ST-21 complex	2	1	1	3	2	1	5
407M	meat	lubelskie	2012-07-23	2012	9123		2	3	1	93	11	3	6
408M	meat	lubelskie	2012-07-23	2012	523	ST-658 complex	2	4	1	93	11	3	6
409M	meat	lubelskie	2012-09-19	2012	2796	ST-443 complex	4	17	2	15	23	3	12
410M	meat	lubelskie	2012-09-19	2012	2796	ST-443 complex	4	17	2	15	23	3	12
411M	meat	lubelskie	2012-09-19	2012	353	ST-353 complex	7	17	5	2	10	3	6
412M	meat	lubelskie	2012-10-17	2012	122	ST-206 complex	6	4	5	2	2	1	5
413M	meat	lubelskie	2012-10-17	2012	122	ST-206 complex	6	4	5	2	2	1	5
414M	meat	lubelskie	2012-10-17	2012	50	ST-21 complex	2	1	12	3	2	1	5
415M	meat	lubelskie	2012-10-22	2012	464	ST-464 complex	24	2	2	2	10	3	1
416M	meat	lubelskie	2012-10-22	2012	464	ST-464 complex	24	2	2	2	10	3	1
417M	meat	lubelskie	2012-10-22	2012	50	ST-21 complex	2	1	12	3	2	1	5
418M	meat	lubelskie	2012-10-22	2012	2036	ST-353 complex	7	17	52	10	11	3	6
419M	meat	lubelskie	2012-10-22	2012	464	ST-464 complex	24	2	2	2	10	3	1
420M	meat	lubelskie	2015-10-19	2015	2036	ST-353 complex	7	17	52	10	11	3	6
421M	meat	lubelskie	2015-10-19	2015	49	ST-49 complex	3	1	5	17	11	11	6
422M	meat	lubelskie	2015-10-19	2015	49	ST-49 complex	3	1	5	17	11	11	6
423M	meat	lubelskie	2015-10-19	2015	49	ST-49 complex	3	1	5	17	11	11	6
424M	meat	lubelskie	2015-10-19	2015	464	ST-464 complex	24	2	2	2	10	3	1
425M	meat	lubelskie	2015-10-19	2015	1949	ST-21 complex	2	1	5	3	2	25	5
426M	meat	lubelskie	2015-10-19	2015	5397		24	115	4	28	278	29	23
427M	meat	lubelskie	2015-10-26	2015	2036	ST-353 complex	7	17	52	10	11	3	6
428M	meat	lubelskie	2015-11-02	2015	354	ST-354 complex	8	10	2	2	11	12	6
429M	meat	lubelskie	2015-11-02	2015	257	ST-257 complex	9	2	4	62	4	5	6
430M	meat	lubelskie	2015-11-02	2015	45	ST-45 complex	4	7	10	4	1	7	1
431M	meat	lubelskie	2015-11-02	2015	354	ST-354 complex	8	10	2	2	11	12	6
432M	meat	lubelskie	2015-11-02	2015	1044	ST-658 complex	2	10	2	4	19	3	6
433M	meat	lubelskie	2015-11-16	2015	257	ST-257 complex	9	2	4	62	4	5	6
434M	meat	lubelskie	2015-11-16	2015	6461	ST-353 complex	2	17	5	2	10	59	6
435M	meat	lubelskie	2015-11-23	2015	446	ST-446 complex	47	55	5	10	11	68	8
436M	meat	lubelskie	2015-11-23	2015	658	ST-658 complex	2	4	2	4	19	3	6
437M	meat	lubelskie	2015-11-23	2015	658	ST-658 complex	2	4	2	4	19	3	6
438M	meat	lubelskie	2015-11-23	2015	6461	ST-353 complex	2	17	5	2	10	59	6
439M	meat	lubelskie	2015-11-23	2015	572	ST-206 complex	62	4	5	2	2	1	5
440M	meat	lubelskie	2015-11-30	2015	2036	ST-353 complex	7	17	52	10	11	3	6
441M	meat	lubelskie	2015-11-30	2015	45	ST-45 complex	4	7	10	4	1	7	1
442M	meat	lubelskie	2015-11-30	2015	2854	ST-45 complex	4	7	10	4	307	7	1
443M	meat	lubelskie	2015-11-30	2015	50	ST-21 complex	2	1	12	3	2	1	5
444M	meat	lubelskie	2015-12-07	2015	6461	ST-353 complex	2	17	5	2	10	59	6
445M	meat	lubelskie	2015-12-07	2015	9118		7	71	21	49	125	224	1
446M	meat	lubelskie	2015-12-07	2015	257	ST-257 complex	9	2	4	62	4	5	6
447M	meat	lubelskie	2015-12-07	2015	9112		1	61	4	38	912	59	35
448M	meat	lubelskie	2015-12-07	2015	5397		24	115	4	28	278	29	23
449M	meat	lubelskie	2015-12-14	2015	1949	ST-21 complex	2	1	5	3	2	25	5
450M	meat	lubelskie	2016-06-01	2016	8647		22	61	4	38	517	59	35
451M	meat	lubelskie	2016-06-01	2016	50	ST-21 complex	2	1	12	3	2	1	5
452M	meat	lubelskie	2016-06-01	2016	51	ST-443 complex	7	17	2	15	23	3	12
453M	meat	lubelskie	2016-06-01	2016	2254	ST-257 complex	8	2	4	62	4	5	6
454M	meat	lubelskie	2016-06-01	2016	464	ST-464 complex	24	2	2	2	10	3	1
456M	meat	lubelskie	2016-07-08	2016	5011	ST-353 complex	7	84	5	2	19	3	26
457M	meat	lubelskie	2016-07-08	2016	1943	ST-21 complex	2	1	1	3	2	226	5
458M	meat	lubelskie	2016-07-08	2016	353	ST-353 complex	7	17	5	2	10	3	6
459M	meat	lubelskie	2016-07-08	2016	257	ST-257 complex	9	2	4	62	4	5	6
460M	meat	lubelskie	2016-07-13	2016	9133		9	2	5	28	363	3	124
461M	meat	lubelskie	2016-07-13	2016	400	ST-353 complex	8	17	5	2	10	59	6
462M	meat	lubelskie	2016-07-13	2016	904	ST-607 complex	24	2	5	53	23	3	1
463M	meat	lubelskie	2016-07-13	2016	9119		8	10	2	2	910	12	6
464M	meat	lubelskie	2016-07-13	2016	6392	ST-446 complex	47	55	2	10	11	68	8
465M	meat	lubelskie	2016-07-13	2016	6461	ST-353 complex	2	17	5	2	10	59	6
466M	meat	lubelskie	2016-07-13	2016	6461	ST-353 complex	2	17	5	2	10	59	6
467M	meat	lubelskie	2016-07-13	2016	6461	ST-353 complex	2	17	5	2	10	59	6
469M	meat	lubelskie	2016-07-20	2016	5011	ST-353 complex	7	84	5	2	19	3	26
470M	meat	lubelskie	2016-07-20	2016	2089		7	112	5	2	13	1	26
471H	human	małopolskie	2011-01-27	2011	464	ST-464 complex	24	2	2	2	10	3	1
472H	human	mazowieckie	2011-05-17	2011	221	ST-206 complex	2	21	5	2	2	1	5
473H	human	mazowieckie	2011-06-09	2011	583	ST-45 complex	4	7	10	4	42	51	1
474H	human	mazowieckie	2011-06-13	2011	464	ST-464 complex	24	2	2	2	10	3	1
475H	human	świętokrzyskie	2011-06-13	2011	51	ST-443 complex	7	17	2	15	23	3	12
476H	human	mazowieckie	2011-07-07	2011	21	ST-21 complex	2	1	1	3	2	1	5
477H	human	mazowieckie	2011-07-19	2011	51	ST-443 complex	7	17	2	15	23	3	12
478H	human	śląskie	2011-07-10	2011	353	ST-353 complex	7	17	5	2	10	3	6
479H	human	śląskie	2011-06-15	2011	5011	ST-353 complex	7	84	5	2	19	3	26
480H	human	śląskie	2011-07-15	2011	50	ST-21 complex	2	1	12	3	2	1	5
481H	human	śląskie	2011-08-04	2011	50	ST-21 complex	2	1	12	3	2	1	5
482H	human	śląskie	2011-06-20	2011	523	ST-658 complex	2	4	1	93	11	3	6
484H	human	mazowieckie	2011-08-19	2011	122	ST-206 complex	6	4	5	2	2	1	5
485H	human	mazowieckie	2011-08-16	2011	8044	ST-257 complex	9	2	2	2	2	5	6
486H	human	mazowieckie	2011-09-13	2011	775	ST-52 complex	9	25	2	10	23	3	6
487H	human	śląskie	2011-08-08	2011	824	ST-257 complex	9	2	2	2	11	5	6
488H	human	śląskie	2011-08-09	2011	50	ST-21 complex	2	1	12	3	2	1	5
489H	human	śląskie	2011-09-15	2011	257	ST-257 complex	9	2	4	62	4	5	6
490H	human	śląskie	2011-09-16	2011	572	ST-206 complex	62	4	5	2	2	1	5
491H	human	śląskie	2011-09-16	2011	45	ST-45 complex	4	7	10	4	1	7	1
492H	human	śląskie	2011-09-16	2011	572	ST-206 complex	62	4	5	2	2	1	5
493H	human	śląskie	2011-09-19	2011	5	ST-353 complex	7	2	5	2	10	3	6
494H	human	mazowieckie	2011-10-06	2011	5	ST-353 complex	7	2	5	2	10	3	6
495H	human	mazowieckie	2011-10-12	2011	658	ST-658 complex	2	4	2	4	19	3	6
496H	human	mazowieckie	2011-11-28	2011	52	ST-52 complex	9	25	2	10	22	3	6
497H	human	mazowieckie	2011-11-23	2011	353	ST-353 complex	7	17	5	2	10	3	6
498H	human	mazowieckie	2012-12-04	2012	51	ST-443 complex	7	17	2	15	23	3	12
499H	human	mazowieckie	2011-12-11	2011	6392	ST-446 complex	47	55	2	10	11	68	8
500H	human	mazowieckie	2011-12-15	2011	658	ST-658 complex	2	4	2	4	19	3	6
501H	human	mazowieckie	2012-01-11	2012	6435	ST-353 complex	7	114	5	2	67	520	6
502H	human	mazowieckie	2012-01-10	2012	50	ST-21 complex	2	1	12	3	2	1	5
503H	human	mazowieckie	2012-02-14	2012	446	ST-446 complex	47	55	5	10	11	68	8
504H	human	mazowieckie	2012-02-14	2012	464	ST-464 complex	24	2	2	2	10	3	1
505H	human	śląskie	2012-01-12	2012	1707	ST-607 complex	9	2	5	2	11	3	1
506H	human	śląskie	2012-01-19	2012	464	ST-464 complex	24	2	2	2	10	3	1
507H	human	śląskie	2012-01-30	2012	2361	ST-443 complex	7	254	2	15	23	3	12
508H	human	śląskie	2012-02-06	2012	464	ST-464 complex	24	2	2	2	10	3	1
509H	human	śląskie	2012-01-12	2012	122	ST-206 complex	6	4	5	2	2	1	5
510H	human	śląskie	2012-01-17	2012	257	ST-257 complex	9	2	4	62	4	5	6
511H	human	śląskie	2012-01-27	2012	464	ST-464 complex	24	2	2	2	10	3	1
512H	human	mazowieckie	2012-03-12	2012	353	ST-353 complex	7	17	5	2	10	3	6
513H	human	mazowieckie	2012-03-24	2012	5397		24	115	4	28	278	29	23
514H	human	mazowieckie	2012-03-22	2012	353	ST-353 complex	7	17	5	2	10	3	6
515H	human	śląskie	2012-03-05	2012	50	ST-21 complex	2	1	12	3	2	1	5
516H	human	śląskie	2012-03-08	2012	257	ST-257 complex	9	2	4	62	4	5	6
517H	human	śląskie	2012-03-19	2012	50	ST-21 complex	2	1	12	3	2	1	5
518H	human	śląskie	2012-03-23	2012	6411		1	61	4	38	517	59	35
520H	human	mazowieckie	2012-04-04	2012	21	ST-21 complex	2	1	1	3	2	1	5
521H	human	mazowieckie	2012-04-27	2012	257	ST-257 complex	9	2	4	62	4	5	6
522H	human	mazowieckie	2012-05-13	2012	257	ST-257 complex	9	2	4	62	4	5	6
523H	human	małopolskie	2012-05-13	2012	464	ST-464 complex	24	2	2	2	10	3	1
524H	human	małopolskie	2012-05-09	2012	6411		1	61	4	38	517	59	35
525H	human	mazowieckie	2012-05-28	2012	257	ST-257 complex	9	2	4	62	4	5	6
526H	human	mazowieckie	2012-07-13	2012	572	ST-206 complex	62	4	5	2	2	1	5
527H	human	mazowieckie	2012-07-05	2012	572	ST-206 complex	62	4	5	2	2	1	5
528H	human	śląskie	2012-07-20	2012	2986	ST-433 complex	2	15	4	38	154	12	6
529H	human	śląskie	2012-07-09	2012	257	ST-257 complex	9	2	4	62	4	5	6
530H	human	śląskie	2012-08-02	2012	50	ST-21 complex	2	1	12	3	2	1	5
532H	human	kujawsko-pomorskie	2012-09-10	2012	1721		7	78	42	4	106	12	8
533H	human	śląskie	2012-10-05	2012	842	ST-21 complex	2	1	42	3	2	1	5
534H	human	mazowieckie	2012-10-17	2012	21	ST-21 complex	2	1	1	3	2	1	5
535H	human	kujawsko-pomorskie	2012-10-23	2012	824	ST-257 complex	9	2	2	2	11	5	6
536H	human	kujawsko-pomorskie	2012-11-02	2012	257	ST-257 complex	9	2	4	62	4	5	6
537H	human	mazowieckie	2012-11-06	2012	356	ST-353 complex	14	17	5	2	11	3	6
538H	human	mazowieckie	2012-12-07	2012	464	ST-464 complex	24	2	2	2	10	3	1
539H	human	mazowieckie	2012-12-24	2012	6392	ST-446 complex	47	55	2	10	11	68	8
540H	human	mazowieckie	2013-01-08	2013	50	ST-21 complex	2	1	12	3	2	1	5
541H	human	mazowieckie	2016-01-07	2016	353	ST-353 complex	7	17	5	2	10	3	6
542H	human	mazowieckie	2013-03-04	2013	2337	ST-353 complex	8	17	5	2	13	59	6
543H	human	małopolskie	2013-02-27	2013	21	ST-21 complex	2	1	1	3	2	1	5
544H	human	mazowieckie	2013-03-25	2013	2036	ST-353 complex	7	17	52	10	11	3	6
545H	human	mazowieckie	2013-04-18	2013	257	ST-257 complex	9	2	4	62	4	5	6
546H	human	mazowieckie	2013-04-08	2013	6435	ST-353 complex	7	114	5	2	67	520	6
547H	human	mazowieckie	2013-04-29	2013	21	ST-21 complex	2	1	1	3	2	1	5
548H	human	małopolskie	2013-05-20	2013	583	ST-45 complex	4	7	10	4	42	51	1
549H	human	małopolskie	2013-05-24	2013	257	ST-257 complex	9	2	4	62	4	5	6
550H	human	małopolskie	2013-05-22	2013	534		7	78	42	95	106	12	8
551H	human	małopolskie	2013-07-26	2013	21	ST-21 complex	2	1	1	3	2	1	5
552H	human	mazowieckie	2013-08-05	2013	2314	ST-1034 complex	2	61	4	64	332	7	23
553H	human	mazowieckie	2013-08-13	2013	6392	ST-446 complex	47	55	2	10	11	68	8
554H	human	małopolskie	2013-10-01	2013	523	ST-658 complex	2	4	1	93	11	3	6
555H	human	małopolskie	2013-09-25	2013	464	ST-464 complex	24	2	2	2	10	3	1
556H	human	małopolskie	2013-10-01	2013	257	ST-257 complex	9	2	4	62	4	5	6
557H	human	małopolskie	2013-10-04	2013	257	ST-257 complex	9	2	4	62	4	5	6
558H	human	małopolskie	2013-10-07	2013	2036	ST-353 complex	7	17	52	10	11	3	6
559H	human	małopolskie	2013-10-08	2013	881		9	17	52	10	10	3	1
560H	human	mazowieckie	2013-10-21	2013	824	ST-257 complex	9	2	2	2	11	5	6
561H	human	mazowieckie	2013-10-25	2013	257	ST-257 complex	9	2	4	62	4	5	6
562H	human	małopolskie	2013-11-06	2013	257	ST-257 complex	9	2	4	62	4	5	6
563H	human	małopolskie	2013-11-06	2013	257	ST-257 complex	9	2	4	62	4	5	6
564H	human	mazowieckie	2013-11-12	2013	464	ST-464 complex	24	2	2	2	10	3	1
565H	human	mazowieckie	2013-11-13	2013	50	ST-21 complex	2	1	12	3	2	1	5
566H	human	małopolskie	2013-11-13	2013	50	ST-21 complex	2	1	12	3	2	1	5
567H	human	mazowieckie	2013-11-15	2013	257	ST-257 complex	9	2	4	62	4	5	6
568H	human	małopolskie	2013-11-15	2013	257	ST-257 complex	9	2	4	62	4	5	6
569H	human	małopolskie	2013-12-05	2013	50	ST-21 complex	2	1	12	3	2	1	5
570H	human	mazowieckie	2013-12-06	2013	21	ST-21 complex	2	1	1	3	2	1	5
571H	human	małopolskie	2013-12-17	2013	2103	ST-607 complex	8	17	5	53	11	3	1
572H	human	mazowieckie	2013-12-25	2013	464	ST-464 complex	24	2	2	2	10	3	1
573H	human	mazowieckie	2014-05-09	2014	6411		1	61	4	38	517	59	35
574H	human	mazowieckie	2014-10-23	2014	257	ST-257 complex	9	2	4	62	4	5	6
575H	human	śląskie	2015-10-05	2015	354	ST-354 complex	8	10	2	2	11	12	6
576H	human	śląskie	2015-10-07	2015	8644		55	172	21	49	125	7	1
577H	human	śląskie	2015-11-06	2015	6461	ST-353 complex	2	17	5	2	10	59	6
578H	human	śląskie	2015-11-09	2015	6461	ST-353 complex	2	17	5	2	10	59	6
579H	human	śląskie	2015-11-09	2015	572	ST-206 complex	62	4	5	2	2	1	5
580H	human	śląskie	2015-11-16	2015	51	ST-443 complex	7	17	2	15	23	3	12
581H	human	śląskie	2015-11-16	2015	51	ST-443 complex	7	17	2	15	23	3	12
583H	human	śląskie	2015-11-30	2015	21	ST-21 complex	2	1	1	3	2	1	5
584H	human	śląskie	2015-12-03	2015	5	ST-353 complex	7	2	5	2	10	3	6
585H	human	śląskie	2015-12-04	2015	6461	ST-353 complex	2	17	5	2	10	59	6
586H	human	śląskie	2015-12-05	2015	658	ST-658 complex	2	4	2	4	19	3	6
587H	human	śląskie	2015-12-10	2015	464	ST-464 complex	24	2	2	2	10	3	1
588H	human	śląskie	2015-12-11	2015	6461	ST-353 complex	2	17	5	2	10	59	6
589H	human	śląskie	2015-12-15	2015	6461	ST-353 complex	2	17	5	2	10	59	6
590H	human	śląskie	2015-12-15	2015	464	ST-464 complex	24	2	2	2	10	3	1
591H	human	śląskie	2015-12-18	2015	464	ST-464 complex	24	2	2	2	10	3	1
592H	human	śląskie	2015-12-21	2015	2254	ST-257 complex	8	2	4	62	4	5	6
593H	human	śląskie	2015-12-23	2015	354	ST-354 complex	8	10	2	2	11	12	6
594H	human	śląskie	2015-10-17	2015	354	ST-354 complex	8	10	2	2	11	12	6
595H	human	śląskie	2015-10-23	2015	6461	ST-353 complex	2	17	5	2	10	59	6
596H	human	śląskie	2015-11-28	2015	49	ST-49 complex	3	1	5	17	11	11	6
597H	human	śląskie	2015-12-16	2015	257	ST-257 complex	9	2	4	62	4	5	6
598H	human	śląskie	2015-10-07	2015	221	ST-206 complex	2	21	5	2	2	1	5
599H	human	śląskie	2015-10-17	2015	670	ST-460 complex	77	30	2	2	89	59	6
600H	human	śląskie	2015-10-21	2015	2036	ST-353 complex	7	17	52	10	11	3	6
601H	human	śląskie	2015-10-23	2015	1949	ST-21 complex	2	1	5	3	2	25	5
602H	human	śląskie	2015-10-23	2015	8337	ST-460 complex	24	601	2	2	89	59	6
603H	human	śląskie	2015-11-30	2015	2066	ST-52 complex	9	10	5	10	22	3	6
604H	human	śląskie	2015-12-27	2015	464	ST-464 complex	24	2	2	2	10	3	1
605H	human	śląskie	2015-12-23	2015	464	ST-464 complex	24	2	2	2	10	3	1
606H	human	śląskie	2015-12-23	2015	464	ST-464 complex	24	2	2	2	10	3	1
607H	human	śląskie	2015-12-23	2015	464	ST-464 complex	24	2	2	2	10	3	1
608H	human	śląskie	2015-12-24	2015	464	ST-464 complex	24	2	2	2	10	3	1
609H	human	śląskie	2015-12-24	2015	464	ST-464 complex	24	2	2	2	10	3	1
610H	human	śląskie	2015-12-24	2015	464	ST-464 complex	24	2	2	2	10	3	1
611H	human	śląskie	2015-12-24	2015	464	ST-464 complex	24	2	2	2	10	3	1
612H	human	śląskie	2015-12-27	2015	464	ST-464 complex	24	2	2	2	10	3	1
613H	human	śląskie	2015-12-27	2015	464	ST-464 complex	24	2	2	2	10	3	1
614H	human	śląskie	2015-10-27	2015	257	ST-257 complex	9	2	4	62	4	5	6
615H	human	śląskie	2015-11-06	2015	6461	ST-353 complex	2	17	5	2	10	59	6
616H	human	śląskie	2015-11-06	2015	257	ST-257 complex	9	2	4	62	4	5	6
617H	human	śląskie	2015-11-25	2015	21	ST-21 complex	2	1	1	3	2	1	5
618H	human	śląskie	2015-11-26	2015	2036	ST-353 complex	7	17	52	10	11	3	6
619H	human	śląskie	2015-12-04	2015	2036	ST-353 complex	7	17	52	10	11	3	6
620H	human	śląskie	2015-12-04	2015	861	ST-21 complex	2	1	42	3	148	1	5
621H	human	śląskie	2015-12-15	2015	257	ST-257 complex	9	2	4	62	4	5	6
622H	human	śląskie	2015-12-15	2015	904	ST-607 complex	24	2	5	53	23	3	1
623H	human	śląskie	2015-12-15	2015	572	ST-206 complex	62	4	5	2	2	1	5
624H	human	śląskie	2015-12-17	2015	354	ST-354 complex	8	10	2	2	11	12	6
625H	human	mazowieckie	2016-03-31	2016	257	ST-257 complex	9	2	4	62	4	5	6
